# Supplementary material for: The glycerol-3-phosphate acyltransferase PLAT2 functions in the generation of DHA-rich glycerolipids in Aurantiochytrium limacinum F26-b
Source: PLoS One. 2019 Jan 30;14(1):e0211164. doi: 10.1371/journal.pone.0211164 (PMC6353168; doi:10.1371/journal.pone.0211164)
Supplement: S1 Appendix — (XLSX) [file pone.0211164.s002.xlsx]

## Sheet: Fig. 1
S1 Appendix. Accession numbers and sources of protein sequences used for constructing phylogenetic tree of glycerolipid acyltransferases including PLATs.
Family	Abbreviation	Organism	Protein	Enzyme name	Accession number	Source
DGAT family	HasDGAT1	Homo sapiens	DGAT1	Diacylglycerol O-acyltransferase 1	NP_036211.2	NCBI
	MmuDgat1	Mus musculus	Dgat1	Diacylglycerol O-acyltransferase 1	NP_034176.1	NCBI
	HasMOGAT3	Homo sapiens	MOGAT3	2-acylglycerol O-acyltransferase 3	NP_835470.1	NCBI
	HasDGAT2	Homo sapiens	DGAT2	Diacylglycerol O-acyltransferase 2	NP_115953.2	NCBI
	MmuDgat2	Mus musculus	Dgat2	Diacylglycerol O-acyltransferase 2	NP_080660.1	NCBI
MBOAT family	SceALE1	Saccharomyces cerevisiae	ALE1	Lysophospholipid acyltransferase	NP_014818.1	NCBI
	HasMBOAT1	Homo sapiens	MBOAT1	Lysophospholipid acyltransferase 1	NP_001073949.1	NCBI
	MmuMboat1	Mus musculus	Mboat1	Lysophospholipid acyltransferase 1	NP_705774.1	NCBI
	HasMBOAT2	Homo sapiens	MBOAT2	Lysophospholipid acyltransferase 2	NP_620154.2	NCBI
	MmuMboat2	Mus musculus	Mboat2	Lysophospholipid acyltransferase 2	NP_080313.2	NCBI
	DmeCG9655	Drosophila melanogaster	CG9655	Lysophospholipid acyltransferase 5	NP_524157.2	NCBI
	HasLPCAT3	Homo sapiens	LPCAT3	Lysophospholipid acyltransferase 5	NP_005759.4	NCBI
	MmuLpcat3	Mus musculus	Lpcat3	Lysophospholipid acyltransferase 5	NP_660112.1	NCBI
	DmeCG9526	Drosophila melanogaster	CG9526	Submitted name: Farjavit, isoform A	NP_609029.1	NCBI
	HasMBOAT7	Homo sapiens	MBOAT7	Lysophospholipid acyltransferase 7	NP_077274.3	NCBI
	MmuMboat7	Mus musculus	Mboat7	Lysophospholipid acyltransferase 7	NP_084210.2	NCBI
AGPAT family	SceLoa1	Saccharomyces cerevisiae	Loa1	Lysophosphatidic acid:oleoyl-CoA acyltransferase1	NP_015465.1	NCBI
	DmeCG15450	Drosophila melanogaster	CG15450	Submitted name: Uncharacterized protein	NP_608409.1	NCBI
	DmeGpat4	Drosophila melanogaster	Gpat4	Submitted name: Uncharacterized protein, isoform D	NP_001286818.1	NCBI
	HasGPAT3	Homo sapiens	GPAT3	Glycerol-3-phosphate acyltransferase 3	NP_116106.2	NCBI
	MmuGpat3	Mus musculus	Gpat3	Glycerol-3-phosphate acyltransferase 3	NP_766303.1	NCBI
	HasGPAT4	Homo sapiens	GPAT4	Glycerol-3-phosphate acyltransferase 4	NP_848934.1	NCBI
	MmuGpat4	Mus musculus	Gpat4	Glycerol-3-phosphate acyltransferase 4	NP_061213.2	NCBI
	SceSｌｃ1	Saccharomyces cerevisiae	Sｌｃ1	Probable 1-acyl-sn-glycerol-3-phosphate acyltransferase	NP_010231.1	NCBI
	DmeCG3812	Drosophila melanogaster	CG3812	1-acyl-sn-glycerol-3-phosphate acyltransferase	NP_001259494.1	NCBI
	HasAGPAT1	Homo sapiens	AGPAT1	1-acyl-sn-glycerol-3-phosphate acyltransferase alpha	NP_006402.1	NCBI
	MmuAgpat1	Mus musculus	Agpat1	1-acyl-sn-glycerol-3-phosphate acyltransferase alpha	NP_001156851.1	NCBI
	HasAGPAT2	Homo sapiens	AGPAT2	1-acyl-sn-glycerol-3-phosphate acyltransferase beta	NP_006403.2	NCBI
	MmuAgpat2	Mus musculus	Agpat2	1-acyl-sn-glycerol-3-phosphate acyltransferase beta	NP_080488.1	NCBI
	DmeCG32699	Drosophila melanogaster	CG32699	Lysophosphatidylcholine acyltransferase	NP_001036265.1	NCBI
	HasLPCAT4	Homo sapiens	LPCAT4	Lysophospholipid acyltransferase LPCAT4	NP_705841.2	NCBI
	MmuLpcat4	Mus musculus	Lpcat4	Lysophospholipid acyltransferase LPCAT4	NP_997089.1	NCBI
	MmuLpcat1	Mus musculus	Lpcat1	Lysophosphatidylcholine acyltransferase 1	NP_663351.3	NCBI
	HasLPCAT1	Homo sapiens	LPCAT1	Lysophosphatidylcholine acyltransferase 1	NP_079106.3	NCBI
	MmuLpcat2b	Mus musculus	Lpcat2b	Lysophosphatidylcholine acyltransferase 2B	NP_081875.1	NCBI
	MmuLpcat2a	Mus musculus	Lpcat2a	Lysophosphatidylcholine acyltransferase 2	NP_766602.1	NCBI
	HasLPCAT2	Homo sapiens	LPCAT2	Lysophosphatidylcholine acyltransferase 2	NP_060309.2	NCBI
	SceGat1	Saccharomyces cerevisiae	Gat1	Transcriptional regulatory protein	NP_116632.1	NCBI
	SceGat2	Saccharomyces cerevisiae	Gat2	Protein GAT2	NP_013856.1	NCBI
	DmeCG5508	Drosophila melanogaster	CG5508	Submitted name: BcDNA.GH07066	NP_001247343.2	NCBI
	MmuGpat1	Mus musculus	Gpat1	Glycerol-3-phosphate acyltransferase 1	NP_032175.2	NCBI
	HasGPAT1	Homo sapiens	GPAT1	Glycerol-3-phosphate acyltransferase 1	NP_001231878.1	NCBI
	MmuGpat2	Mus musculus	Gpat2	Glycerol-3-phosphate acyltransferase 2	NP_001074558.2	NCBI
	HasGPAT2	Homo sapiens	GPAT2	Glycerol-3-phosphate acyltransferase 2	NP_997211.2	NCBI
	DmeCG4729	Drosophila melanogaster	CG4729	MIP21173p	NP_001246793.1	NCBI
	DmeCG4753	Drosophila melanogaster	CG4753	RE72803p	NP_730158.1	NCBI
	HasAGPAT3	Homo sapiens	AGPAT3	1-acyl-sn-glycerol-3-phosphate acyltransferase gamma	NP_064517.1	NCBI
	MmuAgpat3	Mus musculus	Agpat3	1-acyl-sn-glycerol-3-phosphate acyltransferase gamma	NP_443747.2	NCBI
	HasAGPAT4	Homo sapiens	AGPAT4	1-acyl-sn-glycerol-3-phosphate acyltransferase delta	NP_064518.1	NCBI
	MmuAgpat4	Mus musculus	Agpat4	1-acyl-sn-glycerol-3-phosphate acyltransferase delta	NP_080920.2	NCBI
	HasLCLAT1	Homo sapiens	LCLAT1	Lysocardiolipin acyltransferase 1	NP_872357.2	NCBI
	MmuLclat1	Mus musculus	Lclat1	Lysocardiolipin acyltransferase 1	NP_001074540.1	NCBI
	HasAGPAT5	Homo sapiens	AGPAT5	1-acyl-sn-glycerol-3-phosphate acyltransferase epsilon	NP_060831.2	NCBI
	MmuAgpat5	Mus musculus	Agpat5	1-acyl-sn-glycerol-3-phosphate acyltransferase epsilon	NP_081068.1	NCBI
	PLAT2	Aurantiochytrium limacinum	PLAT2	Glycerol-3-phosphate acyltransferase	LC422645	This study
	HfePLAT2	Hondaea fermentalgiana	PLAT2	Glycerol-3-phosphate acyltransferase	GBG34725.1	NCBI
	SagPLAT2	Schizochytrium aggregatum	PLAT2	fgenesh1_kg.9_#_28_#_isotig04047	82236	JGI
	AkePLAT2	Aplanochytrium kerguelense	PLAT2	fgenesh1_pm.24_#_14	92852	JGI
	PLAT1	Aurantiochytrium limacinum	PLAT1	estExt_Genewise1Plus.C_4_t10258	103139	JGI
	PLAT3	Aurantiochytrium limacinum	PLAT3	estExt_Genemark1.C_4_t20102	145368	JGI
	PLAT4	Aurantiochytrium limacinum	PLAT4	estExt_fgenesh1_pg.C_1_t10191	127378	JGI
	PLAT5	Aurantiochytrium limacinum	PLAT5	estExt_fgenesh1_pm.C_210179	126259	JGI
	PLAT6	Aurantiochytrium limacinum	PLAT6	fgenesh1_pg.3_#_625	30998	JGI
	PLAT7	Aurantiochytrium limacinum	PLAT7	estExt_Genewise1.C_2_t20133	88394	JGI
